# Supplementary material for: Risk of Diabetic Ketoacidosis Associated with Sodium Glucose Cotransporter-2 Inhibitors: A Network Meta-Analysis and Meta-Regression
Source: J Clin Med. 2024 Mar 18;13(6):1748. doi: 10.3390/jcm13061748 (PMC10971681; doi:10.3390/jcm13061748)
Supplement: Supplementary file 1 [file jcm-13-01748-s001.zip]

Archive with 1 entries (1 files):
- jcm-2923976-supplementary.pdf
